# Supplementary material for: Ventricular TLR4 Levels Abrogate TLR2-Mediated Adverse Cardiac Remodeling upon Pressure Overload in Mice
Source: Int J Mol Sci. 2021 Oct 30;22(21):11823. doi: 10.3390/ijms222111823 (PMC8583975; doi:10.3390/ijms222111823)
Supplement: Supplementary file 1 [file ijms-22-11823-s001.zip]

Archive with 1 entries (1 files):
- ijms-1411294-SI.pdf
